# Supplementary material for: Human Oral Isolate Lactobacillus fermentum AGR1487 Reduces Intestinal Barrier Integrity by Increasing the Turnover of Microtubules in Caco-2 Cells
Source: PLoS One. 2013 Nov 14;8(11):e78774. doi: 10.1371/journal.pone.0078774 (PMC3828418; doi:10.1371/journal.pone.0078774)
Supplement: Table S1 — Genes that were differentially expressed between Caco-2 cells treated control media and those treated with L. fermentum AGR1485 for 8 hours. (XLSX) [file pone.0078774.s001.xlsx]

## Sheet: Supplementary Table 1
Table S1. Genes that were differentially expressed between Caco-2 cells treated control media and those treated with L. fermentum AGR1485 for 8 hours.
GeneName	Name	ID	logFC	AveExpr	P.Value	adj.P.Val	Description
CXCL1	NM_001511	A_23_P7144	1.50375	9.99531	3.97154e-07	0.0172265	chemokine (C-X-C motif) ligand 1 (melanoma growth stimulating activity, alpha)
C7orf40	AK096179	A_24_P506977	0.653332	12.9033	1.70261e-06	0.0354056	chromosome 7 open reading frame 40
SLC2A1	NM_006516	A_23_P571	1.11309	14.6728	2.4488e-06	0.0354056	solute carrier family 2 (facilitated glucose transporter), member 1
