# Supplementary material for: Human Oral Isolate Lactobacillus fermentum AGR1487 Reduces Intestinal Barrier Integrity by Increasing the Turnover of Microtubules in Caco-2 Cells
Source: PLoS One. 2013 Nov 14;8(11):e78774. doi: 10.1371/journal.pone.0078774 (PMC3828418; doi:10.1371/journal.pone.0078774)
Supplement: Table S2 — Genes that were differentially expressed between Caco-2 cells treated control media and those treated with L. fermentum AGR1487 for 8 hours. (XLSX) [file pone.0078774.s002.xlsx]

## Sheet: Supplementary Table 2
Table S2. Genes that were differentially expressed between Caco-2 cells treated control media and those treated with L. fermentum AGR1487 for 8 hours.
GeneName	Name	ID	logFC	AveExpr	P.Value	adj.P.Val	Description
GADD45B	NM_015675	A_24_P239606	2.53222	11.6105	1.77334e-11	7.69203e-07	growth arrest and DNA-damage-inducible, beta
ZFAND2A	NM_182491	A_23_P336992	1.44989	11.1154	9.55435e-11	2.07215e-06	zinc finger, AN1-type domain 2A
JUN	NM_002228	A_23_P201538	2.07662	11.688	3.55481e-10	4.69695e-06	jun proto-oncogene
TM4SF1	NM_014220	A_32_P231617	1.7281	12.7009	6.41283e-10	4.69695e-06	transmembrane 4 L six family member 1
ADM	NM_001124	A_23_P127948	1.98315	12.1955	6.45447e-10	4.69695e-06	adrenomedullin
JUN	NM_002228	A_23_P201538	1.89878	11.6549	6.49707e-10	4.69695e-06	jun proto-oncogene
FOSL1	NM_005438	A_23_P161624	1.71406	10.1829	9.84687e-10	6.10168e-06	FOS-like antigen 1
JUN	NM_002228	A_23_P201538	1.89123	11.5335	1.26782e-09	6.8741e-06	jun proto-oncogene
HSPA6	NM_002155	A_23_P114903	2.46442	10.7918	2.06402e-09	9.3349e-06	heat shock 70kDa protein 6 (HSP70B')
RASSF1	NM_170713	A_23_P41066	0.984146	11.9323	2.49482e-09	9.3349e-06	Ras association (RalGDS/AF-6) domain family member 1
ADM	NM_001124	A_23_P127948	2.06139	12.2994	2.79419e-09	9.3349e-06	adrenomedullin
JUN	NM_002228	A_23_P201538	2.08806	11.7296	3.0705e-09	9.3349e-06	jun proto-oncogene
SLC16A3	NM_001042422	A_23_P158725	1.92079	12.6696	3.09749e-09	9.3349e-06	solute carrier family 16, member 3 (monocarboxylic acid transporter 4)
JUN	NM_002228	A_23_P201538	1.91762	11.6493	3.17669e-09	9.3349e-06	jun proto-oncogene
JUN	NM_002228	A_23_P201538	2.03588	11.5403	3.44884e-09	9.3349e-06	jun proto-oncogene
JUN	NM_002228	A_23_P201538	2.03692	11.674	3.52838e-09	9.3349e-06	jun proto-oncogene
FOXC1	NM_001453	A_23_P390504	1.42685	11.7952	3.78539e-09	9.3349e-06	forkhead box C1
ADM	NM_001124	A_23_P127948	2.00121	12.2932	3.87795e-09	9.3349e-06	adrenomedullin
JUN	NM_002228	A_23_P201538	2.03833	11.5705	4.08897e-09	9.3349e-06	jun proto-oncogene
LOC541469	NM_001013617	A_23_P142239	1.33101	11.8521	4.49085e-09	9.73976e-06	NA
ADM	NM_001124	A_23_P127948	1.96017	12.2184	5.77106e-09	1.19203e-05	adrenomedullin
JUN	NM_002228	A_23_P201538	1.95224	11.4763	6.48825e-09	1.27925e-05	jun proto-oncogene
ADM	NM_001124	A_23_P127948	1.97802	12.2464	7.40961e-09	1.35882e-05	adrenomedullin
ZFP36	NM_003407	A_23_P39237	2.07845	12.5608	7.78833e-09	1.35882e-05	zinc finger protein 36, C3H type, homolog (mouse)
ADM	NM_001124	A_23_P127948	2.04631	12.1534	7.83164e-09	1.35882e-05	adrenomedullin
ANKRD37	NM_181726	A_24_P237586	2.09848	9.94019	8.20762e-09	1.36928e-05	ankyrin repeat domain 37
EFNB1	NM_004429	A_24_P365807	1.02632	12.0538	1.29686e-08	2.08342e-05	ephrin-B1
FLJ20245	NM_017723	A_23_P147106	1.28069	11.5225	1.46645e-08	2.22834e-05	chromosome 9 open reading frame 167
ADM	NM_001124	A_23_P127948	2.06925	12.0056	1.48981e-08	2.22834e-05	adrenomedullin
TNFRSF12A	NM_016639	A_23_P49338	1.35022	13.9201	1.57245e-08	2.23236e-05	tumor necrosis factor receptor superfamily, member 12A
SOCS3	NM_003955	A_23_P207058	1.43777	10.6692	1.59543e-08	2.23236e-05	suppressor of cytokine signaling 3
CDC42EP2	NM_006779	A_23_P1602	0.997318	12.3317	1.8001e-08	2.44004e-05	CDC42 effector protein (Rho GTPase binding) 2
KLHL21	NM_014851	A_23_P341223	1.67723	13.1675	1.96987e-08	2.58924e-05	kelch-like 21 (Drosophila)
TUBB4	NM_006087	A_23_P50338	1.40433	10.7501	2.18762e-08	2.79089e-05	tubulin, beta 4
MAN1C1	NM_020379	A_23_P103601	-1.08866	10.233	2.30651e-08	2.85849e-05	mannosidase, alpha, class 1C, member 1
ADM	NM_001124	A_23_P127948	2.08959	11.9479	2.3949e-08	2.86225e-05	adrenomedullin
ATF3	NM_001040619	A_23_P34915	2.43723	12.5344	2.44152e-08	2.86225e-05	activating transcription factor 3
C7orf40	AK096179	A_24_P506977	0.929173	12.9033	2.61047e-08	2.97738e-05	chromosome 7 open reading frame 40
ADM	NM_001124	A_23_P127948	2.03271	11.9367	2.677e-08	2.97738e-05	adrenomedullin
JUN	NM_002228	A_23_P201538	1.9638	11.5133	2.95601e-08	3.2055e-05	jun proto-oncogene
MC1R	NM_002386	A_23_P329271	1.19456	11.1041	3.08707e-08	3.26597e-05	melanocortin 1 receptor (alpha melanocyte stimulating hormone receptor)
TUBA1	NM_006000	A_23_P102109	1.10319	13.1651	3.46671e-08	3.58029e-05	tubulin, alpha 4a
NR4A1	NM_002135	A_23_P128230	1.84394	11.9609	3.57811e-08	3.59877e-05	nuclear receptor subfamily 4, group A, member 1
AKR1C1	NM_001353	A_23_P257971	1.36091	14.2727	3.65054e-08	3.59877e-05	aldo-keto reductase family 1, member C1 (dihydrodiol dehydrogenase 1; 20-alpha (3-alpha)-hydroxysteroid dehydrogenase)
THC2530077	THC2530077	A_32_P134634	2.26928	10.1986	4.02893e-08	3.88354e-05	NA
SERPINH1	NM_001235	A_23_P76006	0.779242	11.8458	5.34285e-08	5.03808e-05	serpin peptidase inhibitor, clade H (heat shock protein 47), member 1, (collagen binding protein 1)
BU943730	BU943730	A_24_P98948	1.65975	10.8861	5.60694e-08	5.17461e-05	NA
THC2535223	THC2535223	A_32_P189034	1.37616	12.9589	6.64754e-08	6.00716e-05	NA
MAFG	NM_002359	A_23_P78209	1.28206	11.2506	6.81636e-08	6.01094e-05	v-maf musculoaponeurotic fibrosarcoma oncogene homolog G (avian)
MSRB2	NM_012228	A_23_P97932	-0.857825	13.5613	6.98271e-08	6.01094e-05	methionine sulfoxide reductase B2
PLK3	NM_004073	A_23_P51646	2.37011	12.2005	7.06745e-08	6.01094e-05	polo-like kinase 3
ABHD11	NM_031295	A_23_P315933	1.11784	12.979	7.92794e-08	6.61312e-05	NA
DUSP1	NM_004417	A_23_P110712	2.28474	11.6564	8.29504e-08	6.78879e-05	dual specificity phosphatase 1
ELF3	NM_004433	A_23_P104188	1.44345	13.129	8.51857e-08	6.84262e-05	E74-like factor 3 (ets domain transcription factor, epithelial-specific )
GADD45B	NM_015675	A_23_P142506	1.3519	9.83541	9.61578e-08	7.58353e-05	growth arrest and DNA-damage-inducible, beta
LOC651929	XR_019186	A_24_P686014	1.41274	14.2766	1.23726e-07	9.58346e-05	NA
VASP	NM_003370	A_23_P119102	1.11209	12.4125	1.43705e-07	0.000109357	vasodilator-stimulated phosphoprotein
LOC728965	AL833005	A_32_P164916	2.59317	11.3435	1.49828e-07	0.00011205	NA
VPS37B	NM_024667	A_23_P150876	0.972458	12.136	1.55388e-07	0.000114239	vacuolar protein sorting 37 homolog B (S. cerevisiae)
DNAJB1	NM_006145	A_23_P90062	1.04535	12.5752	1.81789e-07	0.000131421	DnaJ (Hsp40) homolog, subfamily B, member 1
LOC728965	AL833005	A_32_P164917	2.51468	10.9254	1.93715e-07	0.000137747	NA
A_24_P230486	A_24_P230486	A_24_P230486	1.29288	13.8988	1.98791e-07	0.000139077	NA
N4BP3	NM_015111	A_23_P58747	1.22673	9.94635	2.0385e-07	0.000140352	NEDD4 binding protein 3
UBE2B	BC001694	A_23_P362415	1.3786	9.55292	2.2765e-07	0.00015429	ubiquitin-conjugating enzyme E2B
ID1	NM_002165	A_23_P252306	2.33523	13.8443	2.56736e-07	0.000171326	inhibitor of DNA binding 1, dominant negative helix-loop-helix protein
SNAI1	NM_005985	A_23_P131846	1.71218	11.4399	2.64799e-07	0.000174029	snail homolog 1 (Drosophila)
TMEPAI	NM_020182	A_23_P57089	1.15203	10.7128	2.79972e-07	0.000181255	prostate transmembrane protein, androgen induced 1
KLF6	NM_001300	A_23_P63798	1.44742	11.4059	2.92484e-07	0.00018657	Kruppel-like factor 6
A_24_P409420	A_24_P409420	A_24_P409420	1.35987	13.7222	3.1927e-07	0.000200705	NA
LOC51233	NM_016449	A_24_P91701	1.01926	11.8791	3.40403e-07	0.000210933	chromosome 22 open reading frame 43
A_24_P471242	A_24_P471242	A_24_P471242	1.35303	13.704	3.51981e-07	0.000215036	NA
OR7C2	NM_012377	A_23_P108265	1.23043	9.87961	3.84925e-07	0.000231896	olfactory receptor, family 7, subfamily C, member 2
PFKP	NM_002627	A_23_P46928	1.12527	12.9639	4.10582e-07	0.000243964	phosphofructokinase, platelet
MYADM	NM_001020818	A_23_P27584	1.05543	12.6705	4.35928e-07	0.000255525	myeloid-associated differentiation marker
TUBA1	NM_006000	A_23_P154065	0.949193	14.2134	4.46214e-07	0.000258066	tubulin, alpha 4a
TICAM1	NM_182919	A_23_P90311	1.13959	12.8452	4.58709e-07	0.000258552	toll-like receptor adaptor molecule 1
NFKBIE	NM_004556	A_23_P30655	1.04923	12.2082	4.58974e-07	0.000258552	nuclear factor of kappa light polypeptide gene enhancer in B-cells inhibitor, epsilon
WDR71	NM_025155	A_23_P139339	-0.981596	11.1187	4.90579e-07	0.000272812	proteasomal ATPase-associated factor 1
A_24_P76319	A_24_P76319	A_24_P76319	0.725124	9.43113	5.68321e-07	0.000310279	NA
SLC2A1	NM_006516	A_23_P571	1.26417	14.6728	5.72259e-07	0.000310279	solute carrier family 2 (facilitated glucose transporter), member 1
SOX8	NM_014587	A_23_P66137	1.16786	11.8844	5.85098e-07	0.000313324	SRY (sex determining region Y)-box 8
KLF2	NM_016270	A_23_P119196	1.44528	9.6604	6.2838e-07	0.000332398	Kruppel-like factor 2 (lung)
S100P	NM_005980	A_23_P58266	1.47834	14.0652	6.51257e-07	0.000340349	S100 calcium binding protein P
ERBB2	NM_001005862	A_23_P89249	-0.69757	14.2675	6.84713e-07	0.000353573	v-erb-b2 erythroblastic leukemia viral oncogene homolog 2, neuro/glioblastoma derived oncogene homolog (avian)
GPRC5A	NM_003979	A_23_P36825	1.60368	10.8033	7.23795e-07	0.000369357	G protein-coupled receptor, family C, group 5, member A
A_24_P7750	A_24_P7750	A_24_P7750	1.08949	12.1686	7.549e-07	0.00038075	NA
CTDSP1	NM_021198	A_23_P28263	-1.00754	14.1941	7.702e-07	0.000383648	CTD (carboxy-terminal domain, RNA polymerase II, polypeptide A) small phosphatase 1
PLAU	NM_002658	A_23_P24104	0.730771	8.70082	7.78335e-07	0.000383648	plasminogen activator, urokinase
LOC399956	XR_018724	A_24_P298894	1.021	12.8494	8.70738e-07	0.000424372	NA
KLF6	NM_001300	A_24_P69654	1.0686	9.68951	8.96609e-07	0.000432126	Kruppel-like factor 6
ARRDC2	NM_001025604	A_23_P130965	0.987878	10.2443	9.21168e-07	0.000439083	arrestin domain containing 2
LOC647162	XR_017456	A_24_P350136	1.24786	13.8923	9.36924e-07	0.000441739	NA
GCNT3	ENST00000267857	A_23_P151915	1.99995	11.739	9.59962e-07	0.000447735	NA
LOC649545	XR_018641	A_24_P247074	1.05722	13.3269	9.73933e-07	0.000449418	NA
THC2614148	THC2614148	A_23_P166280	0.954464	10.5966	1.02561e-06	0.000468284	NA
TNFRSF19L	NM_032871	A_24_P38951	1.33959	11.5409	1.04295e-06	0.000471238	RELT tumor necrosis factor receptor
SLC25A25	NM_001006641	A_24_P355267	1.4908	11.5649	1.1011e-06	0.000487361	solute carrier family 25 (mitochondrial carrier; phosphate carrier), member 25
IER3	NM_003897	A_23_P42257	1.86335	12.3032	1.15154e-06	0.000499487	immediate early response 3
LOC390634	XR_018618	A_24_P332595	1.19872	11.1828	1.1518e-06	0.000499487	NA
TRIB1	NM_025195	A_24_P252497	1.85175	13.4577	1.16304e-06	0.000499487	tribbles homolog 1 (Drosophila)
CLDN3	NM_001306	A_23_P71017	0.692213	13.3147	1.1796e-06	0.000500165	claudin 3
NES	NM_006617	A_23_P103672	0.838496	10.3988	1.21079e-06	0.000504994	nestin
ARRDC2	NM_001025604	A_24_P22976	0.887035	10.1834	1.28694e-06	0.000526898	arrestin domain containing 2
BIK	NM_001197	A_23_P404667	1.25182	9.66249	1.29258e-06	0.000526898	BCL2-interacting killer (apoptosis-inducing)
LMNA	NM_005572	A_24_P162718	0.952446	13.266	1.29975e-06	0.000526898	lamin A/C
CDKN1A	NM_000389	A_23_P59210	1.45579	11.879	1.40477e-06	0.000564198	cyclin-dependent kinase inhibitor 1A (p21, Cip1)
VASN	NM_138440	A_23_P129695	1.65743	10.438	1.42981e-06	0.000568985	vasorin
BBC3	NM_014417	A_23_P382775	1.24222	14.1524	1.47692e-06	0.00058138	BCL2 binding component 3
ERBB2	NM_001005862	A_23_P89249	-0.640496	14.3145	1.48776e-06	0.00058138	v-erb-b2 erythroblastic leukemia viral oncogene homolog 2, neuro/glioblastoma derived oncogene homolog (avian)
COQ9	NM_020312	A_23_P14928	-0.732325	11.7455	1.61498e-06	0.000625459	coenzyme Q9 homolog (S. cerevisiae)
PLAUR	NM_001005377	A_23_P16469	1.47766	10.0041	1.64355e-06	0.000627343	plasminogen activator, urokinase receptor
BRD2	NM_005104	A_24_P307014	0.726209	14.3008	1.65703e-06	0.000627343	bromodomain containing 2
C20orf111	NM_016470	A_23_P79818	0.910641	12.6775	1.6751e-06	0.000627343	chromosome 20 open reading frame 111
MAFF	NM_012323	A_23_P103110	1.39105	11.1031	1.6828e-06	0.000627343	v-maf musculoaponeurotic fibrosarcoma oncogene homolog F (avian)
ISG20	NM_002201	A_23_P32404	0.854084	12.4522	1.69216e-06	0.000627343	interferon stimulated exonuclease gene 20kDa
LOC643447	XR_016392	A_24_P745352	0.895439	9.73464	1.7126e-06	0.000629539	NA
ERBB2	NM_001005862	A_23_P89249	-0.664424	14.2289	1.80597e-06	0.000658285	v-erb-b2 erythroblastic leukemia viral oncogene homolog 2, neuro/glioblastoma derived oncogene homolog (avian)
ERBB2	NM_001005862	A_23_P89249	-0.676089	14.0013	1.8873e-06	0.000676558	v-erb-b2 erythroblastic leukemia viral oncogene homolog 2, neuro/glioblastoma derived oncogene homolog (avian)
CDKN1A	NM_000389	A_23_P59210	1.4118	11.8058	1.90403e-06	0.000676959	cyclin-dependent kinase inhibitor 1A (p21, Cip1)
CR602592	CR602592	A_23_P398372	-0.783865	11.7519	2.07627e-06	0.000732196	chromosome 9 open reading frame 69
A_23_P118135	A_23_P118135	A_23_P118135	1.18781	9.73386	2.09465e-06	0.000732721	NA
LOC390904	XR_017288	A_24_P401601	1.19221	14.0921	2.15461e-06	0.000747668	NA
PPP1R15A	NM_014330	A_23_P90172	1.544	12.3667	2.24363e-06	0.000767427	protein phosphatase 1, regulatory (inhibitor) subunit 15A
HMBS	NM_000190	A_23_P98431	-0.816328	14.2769	2.24694e-06	0.000767427	hydroxymethylbilane synthase
AREG	NM_001657	A_23_P259071	1.77391	12.6312	2.42513e-06	0.000796913	amphiregulin
LDLR	NM_000527	A_24_P117029	1.17267	14.1229	2.36761e-06	0.000795424	low density lipoprotein receptor
BTG2	NM_006763	A_23_P62901	0.727225	10.8722	2.37061e-06	0.000795424	BTG family, member 2
RGS16	NM_002928	A_23_P320578	1.38131	10.0155	2.38393e-06	0.000795424	regulator of G-protein signaling 16
UCK1	NM_031432	A_23_P216402	-0.718405	10.7286	2.41101e-06	0.000796913	uridine-cytidine kinase 1
PLEKHQ1	NM_025201	A_23_P129246	1.30216	10.8089	2.45636e-06	0.000801105	pleckstrin homology domain containing, family O member 2
IER5	NM_016545	A_23_P86330	1.16825	14.2481	2.55845e-06	0.000828173	immediate early response 5
ERBB2	NM_001005862	A_23_P89249	-0.660373	14.2989	2.71433e-06	0.000872123	v-erb-b2 erythroblastic leukemia viral oncogene homolog 2, neuro/glioblastoma derived oncogene homolog (avian)
CDKN1A	NM_000389	A_23_P59210	1.45282	11.7673	2.76677e-06	0.000882437	cyclin-dependent kinase inhibitor 1A (p21, Cip1)
HMBS	NM_000190	A_23_P98431	-0.81596	14.2976	2.81763e-06	0.000892099	hydroxymethylbilane synthase
C1orf116	NM_023938	A_23_P12292	0.60085	12.6632	2.89042e-06	0.000908512	chromosome 1 open reading frame 116
LOC387763	ENST00000339446	A_32_P74409	2.37144	10.6907	3.02052e-06	0.000941461	NA
BX375060	BX375060	A_32_P9368	0.848077	13.4419	3.03865e-06	0.000941461	NA
CDKN1A	NM_000389	A_23_P59210	1.3551	11.7088	3.18002e-06	0.000978273	cyclin-dependent kinase inhibitor 1A (p21, Cip1)
HMBS	NM_000190	A_23_P98431	-0.842727	14.3455	3.34542e-06	0.00101476	hydroxymethylbilane synthase
HMBS	NM_000190	A_23_P98431	-0.811592	14.4111	3.46816e-06	0.00104227	hydroxymethylbilane synthase
KIAA2013	NM_138346	A_23_P352358	-0.634874	13.0085	3.48416e-06	0.00104227	KIAA2013
HMBS	NM_000190	A_23_P98431	-0.841751	14.3613	3.52216e-06	0.00104642	hydroxymethylbilane synthase
HMBS	NM_000190	A_23_P98431	-0.872183	14.3626	3.54766e-06	0.00104683	hydroxymethylbilane synthase
CXCL1	NM_001511	A_23_P7144	1.23824	9.99531	3.64414e-06	0.00106205	chemokine (C-X-C motif) ligand 1 (melanoma growth stimulating activity, alpha)
HSPB1	NM_001540	A_32_P76247	0.782421	12.3475	3.64822e-06	0.00106205	heat shock 27kDa protein 1
ERBB2	NM_001005862	A_23_P89249	-0.638867	14.1587	3.82278e-06	0.00107864	v-erb-b2 erythroblastic leukemia viral oncogene homolog 2, neuro/glioblastoma derived oncogene homolog (avian)
A_24_P247303	A_24_P247303	A_24_P247303	1.23325	14.501	3.82672e-06	0.00107864	NA
AA837799	AA837799	A_23_P211468	1.88165	11.8524	3.83056e-06	0.00107864	NA
CDKN1A	NM_000389	A_23_P59210	1.33878	11.6497	3.83292e-06	0.00107864	cyclin-dependent kinase inhibitor 1A (p21, Cip1)
G0S2	NM_015714	A_23_P74609	-1.23935	13.8939	3.85171e-06	0.00107864	G0/G1switch 2
BTBD14A	NM_144653	A_23_P113825	0.904741	10.6301	3.85441e-06	0.00107864	NACC family member 2, BEN and BTB (POZ) domain containing
SFRS6	NM_006275	A_32_P11786	1.4294	10.1078	3.91053e-06	0.00108733	serine/arginine-rich splicing factor 6
BRF2	NM_018310	A_23_P20480	0.861729	10.6141	4.07821e-06	0.00111143	BRF2, subunit of RNA polymerase III transcription initiation factor, BRF1-like
PHLDA1	NM_007350	A_23_P76450	1.72139	10.9014	4.09437e-06	0.00111143	pleckstrin homology-like domain, family A, member 1
CBR3	NM_001236	A_23_P40453	0.897177	8.67672	4.09886e-06	0.00111143	carbonyl reductase 3
HDGF2	NM_032631	A_23_P101699	-0.629133	9.6503	4.13572e-06	0.00111423	hepatoma-derived growth factor-related protein 2
SLC10A3	NM_019848	A_23_P366254	0.912289	12.7274	4.17759e-06	0.00111856	solute carrier family 10 (sodium/bile acid cotransporter family), member 3
ADM	NM_001124	A_23_P127948	1.84545	12.4126	4.42941e-06	0.00116442	adrenomedullin
B3GALT6	NM_080605	A_23_P35021	1.03259	13.5229	4.32471e-06	0.00115085	UDP-Gal:betaGal beta 1,3-galactosyltransferase polypeptide 6
GPX2	NM_002083	A_23_P3038	1.88197	11.7737	4.37236e-06	0.00115644	glutathione peroxidase 2 (gastrointestinal)
EDN1	NM_001955	A_23_P214821	1.72079	10.5285	4.85e-06	0.00124481	endothelin 1
ERBB2	NM_001005862	A_23_P89249	-0.672409	14.0737	4.58978e-06	0.00119739	v-erb-b2 erythroblastic leukemia viral oncogene homolog 2, neuro/glioblastoma derived oncogene homolog (avian)
OSGIN1	NM_013370	A_23_P77415	1.69786	11.8918	4.61001e-06	0.00119739	oxidative stress induced growth inhibitor 1
ZNF707	NM_173831	A_23_P83714	0.829921	10.0754	4.64159e-06	0.00119841	zinc finger protein 707
A_24_P221724	A_24_P221724	A_24_P221724	1.24934	11.6447	4.98886e-06	0.00127292	NA
HMBS	NM_000190	A_23_P98431	-0.817436	13.9832	5.04375e-06	0.00127565	hydroxymethylbilane synthase
DACT2	NM_214462	A_24_P289260	-0.893529	10.233	5.05838e-06	0.00127565	dapper, antagonist of beta-catenin, homolog 2 (Xenopus laevis)
DCPS	NM_014026	A_23_P52738	-0.621826	11.3465	5.23571e-06	0.00131274	decapping enzyme, scavenger
ERBB2	NM_001005862	A_23_P89249	-0.665096	14.1506	5.36251e-06	0.0013368	v-erb-b2 erythroblastic leukemia viral oncogene homolog 2, neuro/glioblastoma derived oncogene homolog (avian)
AIFM2	NM_032797	A_23_P138567	1.06977	12.3335	5.40856e-06	0.00134058	apoptosis-inducing factor, mitochondrion-associated, 2
AK000246	AK000246	A_32_P472875	0.793973	10.0089	5.58588e-06	0.00137667	hypothetical LOC100132234
AA334114	AA334114	A_32_P125525	0.997006	9.89005	5.80492e-06	0.00141457	NA
ARL8A	NM_138795	A_23_P138271	0.796242	12.3614	5.87275e-06	0.00142311	ADP-ribosylation factor-like 8A
RHOV	ENST00000220507	A_23_P117912	1.00824	9.4537	5.9608e-06	0.00143642	NA
CDR2L	NM_014603	A_23_P3963	0.75748	11.446	6.15329e-06	0.00147461	cerebellar degeneration-related protein 2-like
HMBS	NM_000190	A_23_P98431	-0.769357	14.4138	6.3026e-06	0.0015021	hydroxymethylbilane synthase
THC2757602	THC2757602	A_32_P102979	0.947001	9.53951	6.40346e-06	0.00150458	NA
RYBP	NM_012234	A_24_P114459	0.654524	9.15602	6.43496e-06	0.00150458	RING1 and YY1 binding protein
ERBB2	NM_001005862	A_23_P89249	-0.632788	14.0726	6.45178e-06	0.00150458	v-erb-b2 erythroblastic leukemia viral oncogene homolog 2, neuro/glioblastoma derived oncogene homolog (avian)
TMEM49	BC024020	A_32_P9753	1.33997	9.29714	6.53575e-06	0.00151039	vacuole membrane protein 1
FOS	NM_005252	A_23_P106194	1.65279	10.3864	6.54634e-06	0.00151039	FBJ murine osteosarcoma viral oncogene homolog
BE646426	BE646426	A_32_P85230	0.910125	10.8483	6.66796e-06	0.00153032	apoptosis enhancing nuclease
RHOV	NM_133639	A_23_P424561	0.915619	9.2407	6.84612e-06	0.00156293	ras homolog gene family, member V
CDKN1A	NM_000389	A_23_P59210	1.28718	11.772	7.04315e-06	0.00159116	cyclin-dependent kinase inhibitor 1A (p21, Cip1)
EPHA2	NM_004431	A_23_P149281	1.37195	11.0107	7.47134e-06	0.00165999	EPH receptor A2
PILRB	NM_013440	A_23_P19829	0.718182	11.0311	7.24544e-06	0.00162838	NA
ISG20L1	NM_022767	A_23_P206077	1.01124	9.62572	7.79694e-06	0.00169974	apoptosis enhancing nuclease
RAB35	NM_006861	A_23_P204484	0.646947	11.4687	7.47762e-06	0.00165999	RAB35, member RAS oncogene family
STX10	CR601641	A_23_P28084	-0.665851	11.2736	7.50088e-06	0.00165999	syntaxin 10
AVPI1	NM_021732	A_23_P1492	0.780866	14.1263	7.74523e-06	0.00169974	arginine vasopressin-induced 1
CSNK1E	NM_152221	A_23_P40664	0.809882	14.3538	7.79804e-06	0.00169974	casein kinase 1, epsilon
EDN1	NM_001955	A_23_P214821	1.35076	9.92772	7.84945e-06	0.00170239	endothelin 1
LOC729344	XR_015516	A_24_P358857	0.808229	10.4886	7.92533e-06	0.00171029	NA
THRA	NM_003250	A_23_P207742	-0.695333	12.2731	8.05799e-06	0.00171695	thyroid hormone receptor, alpha
HES1	NM_005524	A_24_P938293	0.888913	13.1473	8.07819e-06	0.00171695	hairy and enhancer of split 1, (Drosophila)
BCAR1	NM_014567	A_23_P66319	0.88805	13.016	8.12852e-06	0.00171695	breast cancer anti-estrogen resistance 1
STX1A	NM_004603	A_23_P168556	0.614948	10.8795	8.13182e-06	0.00171695	syntaxin 1A (brain)
ERBB2	NM_001005862	A_23_P89249	-0.660878	14.3031	8.15409e-06	0.00171695	v-erb-b2 erythroblastic leukemia viral oncogene homolog 2, neuro/glioblastoma derived oncogene homolog (avian)
EDN1	NM_001955	A_23_P214821	1.28623	9.875	8.40172e-06	0.00174258	endothelin 1
EGR1	NM_001964	A_23_P214080	1.85589	12.7535	8.42787e-06	0.00174258	early growth response 1
HDDC3	NM_198527	A_23_P65830	-0.755474	11.3552	8.43176e-06	0.00174258	HD domain containing 3
CLCF1	NM_013246	A_23_P138760	1.43448	10.0342	8.43651e-06	0.00174258	cardiotrophin-like cytokine factor 1
UPP1	BC047030	A_23_P147805	1.35627	10.2224	8.49108e-06	0.00174554	uridine phosphorylase 1
HMBS	NM_000190	A_23_P98431	-0.852799	14.1076	8.61756e-06	0.00176071	hydroxymethylbilane synthase
FOXQ1	NM_033260	A_32_P164246	1.58232	12.3717	8.64606e-06	0.00176071	forkhead box Q1
CDKN1A	NM_000389	A_23_P59210	1.41495	11.724	8.7825e-06	0.00178014	cyclin-dependent kinase inhibitor 1A (p21, Cip1)
ADRM1	NM_007002	A_24_P305597	0.628195	13.0517	8.91057e-06	0.0017977	adhesion regulating molecule 1
A_23_P50320	A_23_P50320	A_23_P50320	0.654494	12.5665	9.01806e-06	0.00181096	NA
FGFRL1	NM_001004356	A_23_P92349	0.821054	10.2863	9.07726e-06	0.00181445	fibroblast growth factor receptor-like 1
LOC389607	NM_001013651	A_24_P660811	0.781629	12.6004	9.1957e-06	0.00182969	NA
RAB3D	BC007960	A_24_P236956	-0.68112	12.1503	9.27456e-06	0.00183696	RAB3D, member RAS oncogene family
RASD1	NM_016084	A_23_P118392	2.31339	13.6554	9.45346e-06	0.00186388	RAS, dexamethasone-induced 1
LOC391458	XR_018662	A_24_P127362	1.05675	10.6855	9.52113e-06	0.00186873	NA
CDKN1A	NM_000389	A_23_P59210	1.37885	11.8405	9.56525e-06	0.00186893	cyclin-dependent kinase inhibitor 1A (p21, Cip1)
NR2F2	NM_021005	A_23_P88589	-1.44986	10.4977	1.05497e-05	0.00205204	nuclear receptor subfamily 2, group F, member 2
BC062473	BC062473	A_32_P146815	1.03398	10.0257	1.09238e-05	0.00211532	microsomal glutathione S-transferase 1
TRIB1	NM_025195	A_23_P123503	1.08455	8.94133	1.12487e-05	0.00216855	tribbles homolog 1 (Drosophila)
BCL3	NM_005178	A_23_P4662	1.0735	13.9488	1.1505e-05	0.00220814	B-cell CLL/lymphoma 3
GRPEL2	NM_152407	A_23_P41674	0.887418	9.81077	1.18805e-05	0.00227018	GrpE-like 2, mitochondrial (E. coli)
HMBS	NM_000190	A_23_P98431	-0.779759	14.3479	1.23358e-05	0.00231636	hydroxymethylbilane synthase
UPP1	NM_181597	A_23_P351275	0.922518	9.41858	1.25021e-05	0.00233747	uridine phosphorylase 1
A_24_P890995	A_24_P890995	A_24_P890995	0.903529	10.5921	1.2787e-05	0.00237618	NA
RALGDS	NM_001042368	A_23_P135184	0.694926	10.9716	1.28654e-05	0.00237618	ral guanine nucleotide dissociation stimulator
TUBB3	NM_006086	A_23_P77493	1.41817	13.9834	1.28735e-05	0.00237618	tubulin, beta 3
GAL	NM_015973	A_23_P374844	1.57478	12.0988	1.30443e-05	0.00239619	galanin prepropeptide
CDKN1A	NM_000389	A_23_P59210	1.36503	11.6836	1.30924e-05	0.00239619	cyclin-dependent kinase inhibitor 1A (p21, Cip1)
DUSP4	NM_001394	A_23_P134935	1.4182	11.6791	1.32252e-05	0.00241032	dual specificity phosphatase 4
C10orf35	NM_145306	A_23_P369328	0.878582	11.7557	1.35319e-05	0.00245142	chromosome 10 open reading frame 35
SALL2	NM_005407	A_23_P48585	-0.742896	10.0669	1.38462e-05	0.00248179	sal-like 2 (Drosophila)
LOC374920	NM_199341	A_23_P4922	-0.634452	10.644	1.39927e-05	0.0024922	NA
HSPC111	NM_016391	A_23_P144726	0.756995	13.8617	1.40192e-05	0.0024922	NOP16 nucleolar protein homolog (yeast)
TCF1	NM_000545	A_24_P372913	-0.646149	14.1335	1.44755e-05	0.00256281	HNF1 homeobox A
A_24_P792988	A_24_P792988	A_24_P792988	1.09799	14.8643	1.45528e-05	0.00256603	NA
FUT1	NM_000148	A_23_P107963	1.13142	10.1477	1.4793e-05	0.00259782	fucosyltransferase 1 (galactoside 2-alpha-L-fucosyltransferase, H blood group)
SELK	NM_021237	A_23_P364517	1.10038	11.9908	1.54638e-05	0.00270466	selenoprotein K
A_23_P123234	A_23_P123234	A_23_P123234	0.980587	8.82971	1.58448e-05	0.00275681	NA
GADD45G	NM_006705	A_24_P120934	1.13123	9.99024	1.59935e-05	0.00275681	growth arrest and DNA-damage-inducible, gamma
NR2F2	NM_021005	A_24_P313354	-0.775656	10.46	1.60162e-05	0.00275681	nuclear receptor subfamily 2, group F, member 2
AKR1C1	NM_001353	A_24_P152968	1.27435	10.2223	1.61774e-05	0.00277357	aldo-keto reductase family 1, member C1 (dihydrodiol dehydrogenase 1; 20-alpha (3-alpha)-hydroxysteroid dehydrogenase)
FLJ44253	AK126241	A_32_P32496	0.619105	9.81812	1.95465e-05	0.00316148	tektin 4 pseudogene
SAR1A	NM_020150	A_23_P127175	0.967893	13.0783	1.72147e-05	0.00293979	SAR1 homolog A (S. cerevisiae)
FLJ90086	ENST00000341865	A_32_P218355	0.663095	12.1569	1.73123e-05	0.00294486	NA
HBEGF	NM_001945	A_23_P213944	0.642095	8.91203	1.76366e-05	0.00298829	heparin-binding EGF-like growth factor
CDKN1A	NM_000389	A_23_P59210	1.30164	11.6512	1.77928e-05	0.00300304	cyclin-dependent kinase inhibitor 1A (p21, Cip1)
FBXL15	NM_024326	A_23_P12635	-0.681763	13.7682	1.79605e-05	0.00301341	F-box and leucine-rich repeat protein 15
EDN1	NM_001955	A_23_P214821	1.39268	10.0289	1.79932e-05	0.00301341	endothelin 1
SRXN1	NM_080725	A_23_P320113	1.73179	12.3791	1.85569e-05	0.00306529	sulfiredoxin 1
TUBA8	NM_018943	A_24_P160104	0.763529	10.145	1.85591e-05	0.00306529	tubulin, alpha 8
ATF3	NM_001040619	A_24_P33895	1.10193	9.31958	1.86366e-05	0.00306529	activating transcription factor 3
PLEKHM1	NM_014798	A_23_P152727	0.811666	12.3458	1.86563e-05	0.00306529	pleckstrin homology domain containing, family M (with RUN domain) member 1
THC2680668	THC2680668	A_32_P184937	0.895428	9.74168	1.88934e-05	0.00309254	NA
TRIM15	NM_033229	A_23_P500300	1.18219	11.5924	1.96062e-05	0.00316148	tripartite motif containing 15
LOC402120	ENST00000272885	A_24_P23740	0.727585	8.51212	1.99607e-05	0.0031918	NA
PELO	NM_015946	A_23_P58763	0.995066	11.7278	1.9974e-05	0.0031918	pelota homolog (Drosophila)
MAFK	NM_002360	A_23_P373598	0.921974	10.9871	2.0015e-05	0.0031918	v-maf musculoaponeurotic fibrosarcoma oncogene homolog K (avian)
IER5L	NM_203434	A_24_P383450	1.69794	12.3246	2.03868e-05	0.00321564	immediate early response 5-like
A_24_P187355	A_24_P187355	A_24_P187355	0.955635	10.2604	2.05645e-05	0.00321761	NA
TGFB1	NM_000660	A_24_P79054	0.801423	9.35152	2.07116e-05	0.00321761	transforming growth factor, beta 1
LOC644998	XR_016847	A_24_P7021	0.865742	10.6109	2.07869e-05	0.00321761	NA
PSKH1	NM_006742	A_23_P390596	-0.801048	13.3	2.09056e-05	0.00321761	protein serine kinase H1
EPPK1	NM_031308	A_24_P357169	0.763099	10.3708	2.09092e-05	0.00321761	epiplakin 1
THAP8	NM_152658	A_23_P433820	-0.636446	11.3726	2.09186e-05	0.00321761	THAP domain containing 8
LRRC8E	NM_025061	A_23_P90032	0.702461	9.69828	2.12935e-05	0.00326369	leucine rich repeat containing 8 family, member E
MXD1	NM_002357	A_23_P408094	1.03906	9.06775	2.21656e-05	0.00337353	MAX dimerization protein 1
LOC390472	XR_019203	A_24_P401124	0.926092	12.7532	2.29554e-05	0.00345734	NA
ATAD4	NM_024320	A_23_P118894	-0.624321	14.9934	2.31193e-05	0.00346997	proline rich 15-like
PTPRH	NM_002842	A_23_P101642	0.801453	9.51363	2.33737e-05	0.00349528	protein tyrosine phosphatase, receptor type, H
LOC731274	XR_015430	A_24_P358474	0.950579	10.6675	2.34491e-05	0.00349528	NA
ZNF503	NM_032772	A_23_P202484	0.832936	10.0624	2.39985e-05	0.00355276	zinc finger protein 503
DUSP2	NM_004418	A_24_P37409	1.11095	10.7108	2.5036e-05	0.00368122	dual specificity phosphatase 2
EDN1	NM_001955	A_23_P214821	1.19417	9.8121	2.52315e-05	0.00369743	endothelin 1
PLK2	NM_006622	A_23_P30254	1.18512	9.8127	2.54979e-05	0.00372389	polo-like kinase 2
THC2768767	THC2768767	A_32_P101441	0.908977	9.7268	2.56479e-05	0.00373323	NA
GNB1L	NM_053004	A_23_P218751	0.67568	12.9521	2.58979e-05	0.00375702	guanine nucleotide binding protein (G protein), beta polypeptide 1-like
THC2734788	THC2734788	A_32_P103776	1.00671	12.204	2.75427e-05	0.00395594	NA
THC2577566	THC2577566	A_32_P44932	0.720844	8.76475	2.79664e-05	0.00400353	NA
ADRM1	NM_007002	A_23_P68665	0.602708	12.5859	2.81037e-05	0.00400764	adhesion regulating molecule 1
S100A11	NM_005620	A_23_P126593	0.615355	11.6985	2.81798e-05	0.00400764	S100 calcium binding protein A11
PIM1	NM_002648	A_23_P345118	0.88977	12.7484	2.84024e-05	0.00401297	pim-1 oncogene
ICAM1	NM_000201	A_23_P153320	0.784647	10.4367	2.86428e-05	0.0040338	intercellular adhesion molecule 1
A_24_P15973	A_24_P15973	A_24_P15973	0.845055	11.1351	2.91832e-05	0.00408339	NA
F8A1	NM_012151	A_23_P11262	-0.812894	12.1468	2.94615e-05	0.00410134	coagulation factor VIII-associated 1
YTHDF1	NM_017798	A_24_P36425	0.737404	11.0533	2.95006e-05	0.00410134	YTH domain family, member 1
ENST00000333983	ENST00000333983	A_24_P161809	1.21631	12.4719	3.16204e-05	0.00427182	NA
THC2578949	THC2578949	A_24_P573978	0.803024	11.4201	3.0414e-05	0.00418225	NA
MMP1	NM_002421	A_23_P1691	1.24855	9.76896	3.04647e-05	0.00418225	matrix metallopeptidase 1 (interstitial collagenase)
TMEM149	NM_024660	A_23_P142424	-0.830131	11.0568	3.04683e-05	0.00418225	IGF-like family receptor 1
A_23_P123234	A_23_P123234	A_23_P123234	0.87152	8.73692	3.10898e-05	0.00424881	NA
MAP3K14	NM_003954	A_23_P207319	0.87878	9.80005	3.11491e-05	0.00424881	mitogen-activated protein kinase kinase kinase 14
CSGlcA-T	NM_019015	A_32_P54442	0.607611	13.9728	3.12785e-05	0.00425041	chondroitin polymerizing factor 2
LOC647211	XR_017499	A_32_P69386	0.649069	8.76604	3.13567e-05	0.00425041	NA
FLJ23556	AK027209	A_23_P149798	0.739298	9.048	3.17117e-05	0.00427182	NA
THC2664215	THC2664215	A_32_P123743	1.12874	9.96697	3.18179e-05	0.00427286	NA
JUND	X56681	A_23_P365610	0.988831	14.1351	3.21089e-05	0.00429101	jun D proto-oncogene
C19orf49	NM_178121	A_23_P353097	-0.734852	10.7647	3.21509e-05	0.00429101	NA
RPUSD2	NM_152260	A_23_P309850	-0.70037	12.2104	3.27051e-05	0.00433828	RNA pseudouridylate synthase domain containing 2
TYRO3	NM_006293	A_23_P54517	-0.597701	13.118	3.3535e-05	0.00442132	TYRO3 protein tyrosine kinase
THC2643352	THC2643352	A_32_P135634	1.09469	9.77215	3.6092e-05	0.004631	NA
AKAP8L	NM_014371	A_23_P153767	0.690246	11.3711	3.4319e-05	0.00449721	A kinase (PRKA) anchor protein 8-like
FAM100B	NM_182565	A_24_P194714	0.614922	13.6819	3.44217e-05	0.00449721	family with sequence similarity 100, member B
H2-ALPHA	NM_080386	A_32_P10003	0.697841	13.9747	3.47234e-05	0.00450947	tubulin, alpha 3d
PHLDA1	NM_007350	A_23_P338912	0.786449	9.38256	3.49112e-05	0.00452032	pleckstrin homology-like domain, family A, member 1
DMAP1	NM_019100	A_23_P586	-0.871994	11.4418	3.5182e-05	0.00454182	DNA methyltransferase 1 associated protein 1
TSKU	NM_015516	A_23_P162142	0.623009	12.0323	3.64809e-05	0.0046541	tsukushi small leucine rich proteoglycan homolog (Xenopus laevis)
ISX	NM_001008494	A_32_P217140	0.810178	11.9762	3.66522e-05	0.00466225	intestine-specific homeobox
A_24_P655888	A_24_P655888	A_24_P655888	0.657156	9.12854	3.70512e-05	0.00469922	NA
B3GNT3	NM_014256	A_23_P78980	0.79672	13.472	3.93487e-05	0.00496159	UDP-GlcNAc:betaGal beta-1,3-N-acetylglucosaminyltransferase 3
BC018589	BC018589	A_24_P753592	0.846979	10.8015	4.19908e-05	0.00518915	NA
LRRC20	NM_018205	A_23_P61487	-0.843233	11.5646	3.97791e-05	0.00498884	leucine rich repeat containing 20
IL4R	NM_000418	A_23_P129556	0.589729	13.4334	4.00741e-05	0.00500938	interleukin 4 receptor
IL10RA	NM_001558	A_23_P203173	0.909083	8.83239	4.12638e-05	0.00512854	interleukin 10 receptor, alpha
LOC91461	NM_138370	A_32_P112493	-1.11014	13.8278	4.18878e-05	0.00518915	protein kinase domain containing, cytoplasmic homolog (mouse)
ARID5A	NM_006673	A_23_P143016	0.690317	9.32241	4.27334e-05	0.005251	NA
NICN1	NM_032316	A_23_P110005	-0.803764	9.85025	4.32106e-05	0.00529464	nicolin 1
DCP1B	NM_152640	A_23_P313512	-0.930949	10.5877	4.33722e-05	0.00529948	DCP1 decapping enzyme homolog B (S. cerevisiae)
FAM46B	NM_052943	A_23_P12199	0.901702	9.3679	4.36425e-05	0.00531752	family with sequence similarity 46, member B
RELB	NM_006509	A_23_P55706	1.04657	13.0155	4.44141e-05	0.00539637	v-rel reticuloendotheliosis viral oncogene homolog B
KRT33A	NM_004138	A_23_P78265	0.815551	11.1675	4.46989e-05	0.00541581	keratin 33A
BX094072	BX094072	A_32_P139815	0.795779	8.60174	4.53319e-05	0.00547721	NA
HBLD1	NM_194279	A_23_P151746	-0.688127	12.3012	4.62769e-05	0.00557586	iron-sulfur cluster assembly 2 homolog (S. cerevisiae)
C2orf7	NM_032319	A_23_P131596	-0.66661	10.5378	4.66203e-05	0.00560167	protease-associated domain containing 1
C10orf10	NM_007021	A_24_P329795	0.999565	9.8119	4.82469e-05	0.00576533	chromosome 10 open reading frame 10
EGR2	NM_000399	A_23_P46936	1.25469	9.1474	4.82482e-05	0.00576533	early growth response 2
LOC645249	BC022831	A_32_P185317	-0.666995	12.2667	4.85399e-05	0.00578425	hypothetical LOC645249
RBM22	NM_018047	A_24_P46484	0.631166	9.02433	4.87878e-05	0.00578639	RNA binding motif protein 22
PLAU	NM_002658	A_23_P24104	0.82227	8.77324	4.88247e-05	0.00578639	plasminogen activator, urokinase
JUNB	NM_002229	A_24_P241815	1.15304	10.1936	4.96185e-05	0.00583827	jun B proto-oncogene
FAM60A	NM_021238	A_23_P13663	0.819652	12.2192	4.96662e-05	0.00583827	family with sequence similarity 60, member A
RPS6KA3	NM_004586	A_32_P517749	-1.15261	9.532	5.13701e-05	0.00602224	ribosomal protein S6 kinase, 90kDa, polypeptide 3
RPUSD3	NM_173659	A_23_P255916	-0.666177	10.7302	5.24433e-05	0.006115	RNA pseudouridylate synthase domain containing 3
SFRS7	NM_001031684	A_23_P39704	0.793538	13.6013	5.36696e-05	0.00624122	serine/arginine-rich splicing factor 7
TMEM25	NM_032780	A_23_P203115	-0.776689	11.005	5.38735e-05	0.00624818	transmembrane protein 25
DUSP2	NM_004418	A_23_P108842	1.17258	12.2871	5.46847e-05	0.00632534	dual specificity phosphatase 2
SERPINB8	NM_198833	A_23_P4561	1.15965	9.504	5.49443e-05	0.00633132	serpin peptidase inhibitor, clade B (ovalbumin), member 8
ITPKA	NM_002220	A_23_P65918	-0.679998	13.6935	5.50624e-05	0.00633132	inositol-trisphosphate 3-kinase A
ETS2	NM_005239	A_24_P382661	0.624295	9.8672	5.52495e-05	0.00633132	v-ets erythroblastosis virus E26 oncogene homolog 2 (avian)
ASTN2	NM_014010	A_23_P357936	-0.6946	9.55295	5.53821e-05	0.00633132	astrotactin 2
DMAP1	NM_019100	A_23_P388780	-0.888284	10.3016	5.58846e-05	0.00634469	DNA methyltransferase 1 associated protein 1
ZFYVE26	NM_015346	A_32_P24965	-0.845397	9.76915	5.60221e-05	0.00634469	zinc finger, FYVE domain containing 26
SPHK1	NM_021972	A_23_P38106	0.832137	9.89663	5.75204e-05	0.00649741	sphingosine kinase 1
CEACAM6	NM_002483	A_23_P218442	1.03582	9.38853	5.93242e-05	0.00667771	carcinoembryonic antigen-related cell adhesion molecule 6 (non-specific cross reacting antigen)
REG4	NM_032044	A_23_P400310	0.826132	9.57206	5.9732e-05	0.00669492	regenerating islet-derived family, member 4
FLJ14397	NM_032779	A_23_P424712	-0.633877	10.694	6.0563e-05	0.00677057	coiled-coil domain containing 142
FGFBP1	NM_005130	A_23_P30126	0.820657	10.2287	6.69262e-05	0.00742453	fibroblast growth factor binding protein 1
CREM	NM_183013	A_24_P171075	0.683206	8.71425	6.52051e-05	0.00725215	cAMP responsive element modulator
AK074635	AK074635	A_24_P931744	0.835406	9.40019	7.48453e-05	0.00814746	starch binding domain 1
A_24_P932706	A_24_P932706	A_24_P932706	1.3274	11.3515	7.49455e-05	0.00814746	NA
BAG3	NM_004281	A_23_P47077	0.753654	10.4412	6.84636e-05	0.00757571	BCL2-associated athanogene 3
PSCD1	NM_004762	A_23_P83781	1.09467	11.4511	6.93476e-05	0.007654	cytohesin 1
GBA2	NM_020944	A_24_P341187	-0.647791	10.0173	7.06561e-05	0.00777862	glucosidase, beta (bile acid) 2
DOK7	NM_173660	A_23_P398854	0.892693	10.0048	7.22973e-05	0.00793916	docking protein 7
HSPA1A	NM_005345	A_24_P682285	1.30182	13.5901	7.35399e-05	0.00805521	heat shock 70kDa protein 1A
TESC	NM_017899	A_23_P76538	0.759198	10.6834	7.51479e-05	0.00814904	tescalcin
A_32_P227496	A_32_P227496	A_32_P227496	0.670166	9.3426	7.65143e-05	0.00825593	NA
LOC342732	XR_017372	A_24_P315594	0.828995	10.1502	7.86107e-05	0.00846109	NA
FLJ46111	BC112006	A_24_P489690	0.613909	9.52483	7.92731e-05	0.00851127	keratin 8 pseudogene 41
PRR7	NM_030567	A_23_P30464	0.908196	12.029	8.04764e-05	0.00859007	proline rich 7 (synaptic)
TACSTD2	NM_002353	A_23_P149529	1.14987	10.2543	8.06012e-05	0.00859007	tumor-associated calcium signal transducer 2
KLHL25	NM_022480	A_23_P65797	0.75813	12.5879	8.08856e-05	0.00859925	kelch-like 25 (Drosophila)
TGFB1	NM_000660	A_24_P79054	0.752334	9.47461	8.17477e-05	0.00866965	transforming growth factor, beta 1
EDN1	NM_001955	A_23_P214821	1.35897	9.933	8.34084e-05	0.00880273	endothelin 1
TCF7L1	NM_031283	A_23_P142872	-0.761197	10.142	8.36522e-05	0.00880446	transcription factor 7-like 1 (T-cell specific, HMG-box)
MGC4172	NM_024308	A_23_P27005	-0.610317	11.2888	8.38308e-05	0.00880446	dehydrogenase/reductase (SDR family) member 11
PLAU	NM_002658	A_23_P24104	0.824819	8.82538	8.4123e-05	0.00880904	plasminogen activator, urokinase
A_23_P123234	A_23_P123234	A_23_P123234	0.958369	8.91159	8.43371e-05	0.00880904	NA
PLEC1	NM_201380	A_23_P22119	0.878985	11.033	8.45577e-05	0.00880904	plectin
THC2633438	THC2633438	A_32_P88163	0.842719	9.38772	9.16657e-05	0.00917543	NA
CRSP7	NM_004831	A_23_P164737	0.880464	11.0492	8.50463e-05	0.00880904	mediator complex subunit 26
A_24_P281605	A_24_P281605	A_24_P281605	0.87718	11.6527	8.52126e-05	0.00880904	NA
MMP1	NM_002421	A_23_P1691	1.1483	9.85602	8.5296e-05	0.00880904	matrix metallopeptidase 1 (interstitial collagenase)
THYN1	NM_199297	A_23_P24633	-0.608566	11.4252	8.64352e-05	0.00889451	thymocyte nuclear protein 1
LOC652524	XR_019369	A_24_P93321	0.884533	10.7815	8.65336e-05	0.00889451	NA
TGM2	NM_198951	A_24_P923251	0.673217	10.8679	8.73449e-05	0.00894839	transglutaminase 2 (C polypeptide, protein-glutamine-gamma-glutamyltransferase)
A_23_P123234	A_23_P123234	A_23_P123234	0.70507	8.79135	8.74705e-05	0.00894839	NA
FLJ10357	NM_018071	A_23_P99661	-0.972474	10.4501	8.84062e-05	0.00900017	Rho guanine nucleotide exchange factor (GEF) 40
LOC440353	NR_002603	A_24_P167877	0.842644	11.7965	8.85991e-05	0.00900017	NA
AQP11	NM_173039	A_23_P417974	-0.866552	9.75034	9.03792e-05	0.00914641	aquaporin 11
ENST00000311208	ENST00000311208	A_24_P610945	0.802328	14.4455	9.05424e-05	0.00914641	NA
EMILIN2	NM_032048	A_23_P27315	0.618076	11.9924	9.10615e-05	0.00914641	elastin microfibril interfacer 2
VEGFA	NM_001025370	A_23_P70398	0.94172	11.2385	9.1093e-05	0.00914641	vascular endothelial growth factor A
LOC730999	XM_001131389	A_32_P52153	0.971803	9.62073	9.34807e-05	0.00929105	NA
MARVELD3	BC005052	A_24_P153713	0.882957	10.9178	9.38187e-05	0.00929105	MARVEL domain containing 3
EDN1	NM_001955	A_23_P214821	1.2746	9.83874	9.56424e-05	0.00945007	endothelin 1
PHLDA2	NM_003311	A_23_P47614	1.67698	14.5265	9.69167e-05	0.00955422	pleckstrin homology-like domain, family A, member 2
DEDD2	NM_133328	A_24_P207479	0.931804	12.2183	9.82804e-05	0.00964482	death effector domain containing 2
CR610211	CR610211	A_32_P181452	0.75925	9.56552	9.87982e-05	0.00965197	NA
TNFRSF10B	NM_003842	A_23_P169030	0.657477	9.61828	9.90535e-05	0.00965515	tumor necrosis factor receptor superfamily, member 10b
AF086335	AF086335	A_24_P935667	0.587201	8.8196	9.97745e-05	0.00970363	NA
MGC9712	NM_152689	A_23_P157247	0.74999	11.099	0.000100952	0.00977428	NA
CREB3L2	BC063666	A_24_P180654	0.938556	9.88152	0.000101699	0.00982472	cAMP responsive element binding protein 3-like 2
IL11	NM_000641	A_23_P67169	1.28222	9.44732	0.00010239	0.00986261	interleukin 11
A_23_P123234	A_23_P123234	A_23_P123234	0.822908	8.96027	0.000102546	0.00986261	NA
FOXA3	NM_004497	A_23_P208737	0.767796	13.0588	0.00010305	0.00987005	forkhead box A3
GABARAPL1	NM_031412	A_23_P162640	1.3582	10.3568	0.000103402	0.00987005	GABA(A) receptor-associated protein like 1
MMP1	NM_002421	A_23_P1691	1.01903	9.90898	0.000103534	0.00987005	matrix metallopeptidase 1 (interstitial collagenase)
CHKB	NM_005198	A_23_P314120	-0.634946	10.8723	0.000104209	0.009891	choline kinase beta
CLDN4	NM_001305	A_24_P115183	1.08679	14.087	0.000105344	0.00997687	claudin 4
BC004382	BC004382	A_32_P459529	0.629561	8.4821	0.000107124	0.0101234	hypothetical LOC100287166
A_24_P749042	A_24_P749042	A_24_P749042	0.609636	11.0554	0.00010754	0.0101405	NA
ENST00000340455	ENST00000340455	A_24_P489695	0.886275	11.7559	0.000109121	0.0102673	NA
AK091784	AK091784	A_32_P62769	0.9068	9.79924	0.00013318	0.0114166	NA
UBIAD1	NM_013319	A_23_P103476	0.594226	11.1838	0.000109437	0.0102747	UbiA prenyltransferase domain containing 1
MMP1	NM_002421	A_23_P1691	1.13416	9.7512	0.000110947	0.0103235	matrix metallopeptidase 1 (interstitial collagenase)
C10orf47	NM_153256	A_23_P352402	0.624492	13.9619	0.000112338	0.0103897	chromosome 10 open reading frame 47
RHOB	NM_004040	A_23_P51136	0.673902	8.71794	0.000114297	0.0105484	ras homolog gene family, member B
DUSP5	NM_004419	A_23_P150018	1.11781	10.1573	0.000122711	0.0109261	dual specificity phosphatase 5
FGF19	NM_005117	A_23_P427587	0.976448	8.87085	0.000117139	0.0107633	fibroblast growth factor 19
FAM53C	NM_016605	A_24_P380234	0.930366	10.7055	0.00011765	0.0107633	family with sequence similarity 53, member C
MMP1	NM_002421	A_23_P1691	1.0384	9.64163	0.000118037	0.0107633	matrix metallopeptidase 1 (interstitial collagenase)
BC031250	BC031250	A_24_P510377	0.704809	9.92681	0.000118169	0.0107633	NA
PLEKHJ1	NM_018049	A_23_P27873	-0.816671	14.6665	0.000118498	0.0107633	pleckstrin homology domain containing, family J member 1
SLC7A5	NM_003486	A_24_P335620	0.71991	13.6522	0.000119779	0.0108016	solute carrier family 7 (amino acid transporter light chain, L system), member 5
CEACAM6	BC005008	A_23_P421483	1.41096	10.4801	0.000121218	0.010828	carcinoembryonic antigen-related cell adhesion molecule 6 (non-specific cross reacting antigen)
LOC344320	XR_018991	A_24_P357836	0.810159	10.9602	0.000121254	0.010828	NA
LOC402429	XR_018415	A_24_P341546	0.86076	13.3322	0.000121291	0.010828	NA
NP	NM_000270	A_23_P140256	0.785615	13.638	0.000121305	0.010828	purine nucleoside phosphorylase
STK40	NM_032017	A_23_P74229	0.793713	13.2486	0.000122924	0.0109261	serine/threonine kinase 40
RFFL	NM_057178	A_23_P330209	0.836814	9.2075	0.000125326	0.0110716	NA
RASD1	NM_016084	A_24_P348006	0.867199	9.51058	0.000127094	0.0111461	RAS, dexamethasone-induced 1
FOSL1	NM_005438	A_23_P322519	0.867759	8.98598	0.000128733	0.0112127	FOS-like antigen 1
FZD9	NM_003508	A_23_P59613	0.775558	9.38136	0.000129677	0.0112702	frizzled family receptor 9
MMP1	NM_002421	A_23_P1691	1.03919	9.8618	0.000129913	0.0112702	matrix metallopeptidase 1 (interstitial collagenase)
MAFG	NM_002359	A_23_P390044	1.15788	12.7829	0.000130495	0.0112921	v-maf musculoaponeurotic fibrosarcoma oncogene homolog G (avian)
ICAM1	NM_000201	A_23_P153320	0.671212	10.1255	0.00013152	0.0113416	intercellular adhesion molecule 1
RTN4R	NM_023004	A_23_P132175	0.850819	11.446	0.000132432	0.0113975	reticulon 4 receptor
DGAT2	NM_032564	A_23_P53198	-0.728999	11.0286	0.000133127	0.0114166	diacylglycerol O-acyltransferase 2
HBEGF	NM_001945	A_24_P140608	0.683718	8.74308	0.000133708	0.0114278	heparin-binding EGF-like growth factor
A_32_P157671	A_32_P157671	A_32_P157671	0.586626	9.7623	0.000135002	0.0115046	NA
TGFB1	NM_000660	A_24_P79054	0.647795	9.53151	0.000137907	0.0117291	transforming growth factor, beta 1
LOC644656	BC036621	A_32_P127997	1.01634	9.49167	0.000147521	0.0122702	hypothetical LOC644656
A_24_P844100	A_24_P844100	A_24_P844100	0.807015	11.1344	0.00013942	0.0117688	NA
TUBB2B	NM_178012	A_24_P314477	0.979183	12.0408	0.000142145	0.0119722	tubulin, beta 2B
TUFT1	NM_020127	A_23_P371824	0.889053	12.0677	0.000142834	0.0120069	tuftelin 1
BAG3	NM_004281	A_23_P52552	1.105	11.128	0.000143832	0.0120675	BCL2-associated athanogene 3
CEACAM1	NM_001024912	A_23_P55738	0.863807	9.2199	0.000144612	0.0121095	carcinoembryonic antigen-related cell adhesion molecule 1 (biliary glycoprotein)
FRAT2	NM_012083	A_23_P12784	0.718968	12.0255	0.000145068	0.0121242	frequently rearranged in advanced T-cell lymphomas 2
STX1A	NM_004603	A_23_P82420	0.70536	10.5799	0.000146672	0.0122347	syntaxin 1A (brain)
OGDHL	NM_018245	A_23_P161297	-0.666692	11.9112	0.000148919	0.012315	oxoglutarate dehydrogenase-like
MMP1	NM_002421	A_23_P1691	1.0874	9.75144	0.00015043	0.0123815	matrix metallopeptidase 1 (interstitial collagenase)
MAEL	NM_032858	A_23_P114934	0.976265	9.61752	0.000176208	0.0136975	maelstrom homolog (Drosophila)
HSPB1	NM_001540	A_24_P86537	0.766698	11.8459	0.000154479	0.012619	heat shock 27kDa protein 1
FGF19	NM_005117	A_23_P52714	0.894448	9.44313	0.000155326	0.0126644	fibroblast growth factor 19
TXNRD1	NM_003330	A_23_P204581	0.624628	8.48164	0.000156936	0.0127716	thioredoxin reductase 1
THC2671898	THC2671898	A_23_P152570	0.886127	10.1537	0.00015746	0.0127865	NA
A_23_P123234	A_23_P123234	A_23_P123234	0.884853	9.07084	0.000159168	0.0128807	NA
LRRC8A	NM_019594	A_23_P250274	0.837801	12.6297	0.000160825	0.0128891	leucine rich repeat containing 8 family, member A
ZBTB7A	NM_015898	A_23_P27827	0.606147	10.3476	0.000161054	0.0128891	zinc finger and BTB domain containing 7A
AI608782	AI608782	A_32_P119998	0.614206	10.3985	0.000161492	0.0128914	tubulin, alpha 1b
NUDT22	NM_032344	A_23_P75441	-0.784265	11.6999	0.000165358	0.0130868	nudix (nucleoside diphosphate linked moiety X)-type motif 22
MMP1	NM_002421	A_23_P1691	1.12613	9.52921	0.000166072	0.0130934	matrix metallopeptidase 1 (interstitial collagenase)
LOC652192	XR_019238	A_24_P153003	0.988643	11.0006	0.00016637	0.0130934	NA
C10orf54	NM_022153	A_23_P24077	0.863587	12.1685	0.000166626	0.0130934	chromosome 10 open reading frame 54
LOC391485	XR_018532	A_24_P306644	0.762126	10.2659	0.000168356	0.0131758	NA
MFSD2	AK027396	A_23_P253783	0.721948	8.80137	0.000168586	0.0131758	major facilitator superfamily domain containing 2A
CRYAB	NM_001885	A_24_P206776	0.606293	8.76609	0.000170112	0.0132712	crystallin, alpha B
AKR1C1	NM_001353	A_24_P220947	0.869972	15.0325	0.000172897	0.0134642	aldo-keto reductase family 1, member C1 (dihydrodiol dehydrogenase 1; 20-alpha (3-alpha)-hydroxysteroid dehydrogenase)
PSCD2	NM_004228	A_23_P119377	0.765957	12.2644	0.000179741	0.0138974	cytohesin 2
AIM1L	NM_017977	A_23_P360329	0.62906	12.9429	0.000180665	0.013944	NA
LOC390610	XR_017341	A_24_P213336	0.950989	13.1797	0.000184848	0.0142162	NA
C10orf114	NM_001010911	A_32_P86739	-0.634906	10.733	0.000186355	0.0142815	chromosome 10 open reading frame 114
LOC389286	NM_001018022	A_23_P156811	0.68358	11.657	0.00018746	0.0143409	NA
FAM80A	NM_173642	A_23_P349406	0.601088	10.1999	0.000188185	0.0143565	ribosomal modification protein rimK-like family member A
A_32_P169353	A_32_P169353	A_32_P169353	0.681202	9.42275	0.000189762	0.0144096	NA
VPS29	BC032462	A_24_P928415	0.681674	9.24918	0.000190473	0.0144188	vacuolar protein sorting 29 homolog (S. cerevisiae)
SLCO2A1	NM_005630	A_23_P135990	0.649673	9.11223	0.000191969	0.0144815	solute carrier organic anion transporter family, member 2A1
THC2538534	THC2538534	A_32_P112078	-0.683831	10.2749	0.000202104	0.0151407	NA
TRIM16L	NM_001037330	A_23_P129903	0.656693	10.708	0.000252032	0.0178338	tripartite motif containing 16-like
CR613972	CR613972	A_32_P53633	0.874626	9.31957	0.000207654	0.0155296	NA
FGA	NM_021871	A_23_P375372	-0.807831	10.7247	0.000209252	0.0156222	fibrinogen alpha chain
SQSTM1	NM_003900	A_23_P81399	0.692322	14.6937	0.000210955	0.0156953	sequestosome 1
A_24_P6850	A_24_P6850	A_24_P6850	1.02971	14.7661	0.000212004	0.0157333	NA
GPRC5A	NM_003979	A_23_P36831	1.10569	9.63918	0.000214587	0.0158568	G protein-coupled receptor, family C, group 5, member A
FOSB	NM_006732	A_23_P429998	0.973137	9.3029	0.000215486	0.0158961	FBJ murine osteosarcoma viral oncogene homolog B
DUSP6	NM_001946	A_23_P139704	1.22157	9.63023	0.000217617	0.0159719	dual specificity phosphatase 6
GCLM	NM_002061	A_23_P103996	0.603977	8.73972	0.000221577	0.0161803	glutamate-cysteine ligase, modifier subunit
SNX17	NM_014748	A_23_P28238	-0.791801	10.2395	0.000223863	0.0163198	sorting nexin 17
AZI1	NM_014984	A_23_P319270	-0.673967	11.5893	0.000225821	0.0164349	5-azacytidine induced 1
PLAU	NM_002658	A_23_P24104	0.81377	8.90392	0.000249749	0.0177301	plasminogen activator, urokinase
ARC	NM_015193	A_23_P365738	0.594109	8.85478	0.000232901	0.0169218	activity-regulated cytoskeleton-associated protein
KRT8	NM_002273	A_24_P67395	0.808521	12.1889	0.000234507	0.0169533	keratin 8
AK027091	AK027091	A_23_P399292	0.645791	10.3416	0.000237201	0.0171195	NA
MESDC1	NM_022566	A_23_P99891	1.0403	11.2722	0.000238897	0.0172133	mesoderm development candidate 1
MCL1	NM_021960	A_24_P319635	0.622444	8.657	0.000239807	0.0172502	myeloid cell leukemia sequence 1 (BCL2-related)
IQCE	AB028946	A_23_P19852	-0.722274	9.84291	0.000242913	0.0174237	IQ motif containing E
GLA	NM_000169	A_23_P45475	0.689931	12.4468	0.000248266	0.0177104	galactosidase, alpha
ESPL1	NM_012291	A_23_P32707	-0.672531	11.1964	0.000248655	0.0177104	extra spindle pole bodies homolog 1 (S. cerevisiae)
NT5DC2	NM_022908	A_23_P44836	-0.760981	11.9738	0.000250967	0.0177875	5'-nucleotidase domain containing 2
TRIM15	NM_033229	A_23_P214554	0.869319	10.3535	0.000254209	0.0179003	tripartite motif containing 15
CCND1	NM_053056	A_24_P193011	0.662499	10.8347	0.000270344	0.0188226	cyclin D1
PLAU	NM_002658	A_23_P24104	0.668688	9.08429	0.000288546	0.0196792	plasminogen activator, urokinase
ST7OT1	NR_002330	A_32_P181297	0.896959	9.49019	0.000278107	0.019184	ST7 antisense RNA 1 (non-protein coding)
RASL11B	NM_023940	A_23_P69738	0.586413	9.25666	0.000278189	0.019184	RAS-like, family 11, member B
ENC1	NM_003633	A_23_P213424	0.885344	10.708	0.000278686	0.0191878	ectodermal-neural cortex 1 (with BTB-like domain)
MYC	NM_002467	A_23_P215956	1.27763	13.2626	0.000283623	0.0194658	v-myc myelocytomatosis viral oncogene homolog (avian)
EDN1	NM_001955	A_23_P214821	1.28792	9.9015	0.000291928	0.0198574	endothelin 1
AKR1C3	NM_003739	A_23_P138541	0.635317	14.7587	0.000296965	0.0200974	aldo-keto reductase family 1, member C3 (3-alpha hydroxysteroid dehydrogenase, type II)
CAST	NM_001750	A_23_P213518	-0.680458	9.31647	0.000297667	0.0200974	NA
EDN1	NM_001955	A_23_P214821	1.29522	9.89297	0.000305165	0.0204905	endothelin 1
BTG1	NM_001731	A_23_P87560	1.24686	10.8388	0.000312507	0.0208543	B-cell translocation gene 1, anti-proliferative
LOC644422	XR_019449	A_24_P418386	0.64053	9.23949	0.000313599	0.020895	NA
TUBB6	NM_032525	A_23_P254271	1.01018	13.1596	0.000320854	0.0212804	tubulin, beta 6
SFRS5	NM_001039465	A_23_P377819	0.711521	12.1419	0.000324869	0.0215138	serine/arginine-rich splicing factor 5
FAM53C	NM_016605	A_23_P167789	0.90139	9.73924	0.000325982	0.0215545	family with sequence similarity 53, member C
SLC2A14	BC060766	A_32_P47754	1.1058	11.4674	0.000371533	0.0234922	solute carrier family 2 (facilitated glucose transporter), member 14
FOSL2	NM_005253	A_23_P345581	0.648662	10.173	0.000341376	0.0224357	FOS-like antigen 2
MYC	NM_002467	A_23_P215956	1.27534	12.8973	0.000342547	0.0224786	v-myc myelocytomatosis viral oncogene homolog (avian)
PFKFB3	NM_004566	A_24_P261259	0.752348	10.0727	0.0003455	0.0225699	6-phosphofructo-2-kinase/fructose-2,6-biphosphatase 3
AV756170	AV756170	A_32_P2605	1.21774	8.99563	0.000346479	0.0225882	NA
TGFB1	NM_000660	A_24_P79054	0.681626	9.42761	0.000347039	0.0225882	transforming growth factor, beta 1
LRP8	NM_033300	A_23_P200222	0.754167	8.42386	0.000347342	0.0225882	low density lipoprotein receptor-related protein 8, apolipoprotein e receptor
RTEL1	NM_016434	A_23_P378526	-0.679032	9.98621	0.00034986	0.0226518	regulator of telomere elongation helicase 1
PEA15	NM_003768	A_24_P250964	0.846781	11.6729	0.000349887	0.0226518	phosphoprotein enriched in astrocytes 15
FLJ20021	AK000028	A_32_P131929	0.586026	11.4755	0.000352267	0.0227048	hypothetical LOC90024
KCNK5	NM_003740	A_23_P319423	0.729207	12.1339	0.000353977	0.022737	potassium channel, subfamily K, member 5
SKIP	NM_130766	A_23_P55076	0.640039	11.2804	0.000357088	0.0228452	inositol polyphosphate-5-phosphatase K
HKDC1	NM_025130	A_23_P52451	0.69805	10.0588	0.000362034	0.0230262	hexokinase domain containing 1
LOC162073	AK096327	A_24_P315306	1.06742	10.0913	0.00036204	0.0230262	inositol 1,4,5-trisphosphate receptor interacting protein-like 2
HIF1AN	NM_017902	A_23_P46964	1.51535	9.72962	0.000462079	0.0264073	hypoxia inducible factor 1, alpha subunit inhibitor
SNF1LK	NM_173354	A_23_P132121	0.950952	9.77058	0.000374606	0.0236176	salt-inducible kinase 1
ICAM3	NM_002162	A_23_P164691	-0.615305	11.9807	0.000375613	0.0236467	intercellular adhesion molecule 3
SNHG7	AK090585	A_24_P352116	0.873893	10.8205	0.000377897	0.0236889	small nucleolar RNA host gene 7 (non-protein coding)
RNF122	NM_024787	A_23_P134744	0.645572	10.0964	0.000379052	0.0236889	ring finger protein 122
ABTB2	NM_145804	A_23_P356616	0.737322	9.81707	0.000379098	0.0236889	ankyrin repeat and BTB (POZ) domain containing 2
NFKBIA	NM_020529	A_23_P106002	1.0394	12.7992	0.000379974	0.0236889	nuclear factor of kappa light polypeptide gene enhancer in B-cells inhibitor, alpha
PTRH2	NM_001015509	A_23_P15493	0.709083	11.7317	0.00038572	0.0240043	NA
CEACAM1	NM_001024912	A_23_P434118	0.686711	9.70842	0.000389857	0.0241958	carcinoembryonic antigen-related cell adhesion molecule 1 (biliary glycoprotein)
RGS16	NM_002928	A_23_P217845	0.748326	8.98302	0.000395616	0.0244534	regulator of G-protein signaling 16
FLJ14981	CR605933	A_23_P130886	-0.662459	12.0349	0.000399634	0.0245303	MPN domain containing
PLAU	NM_002658	A_23_P24104	0.755549	8.61724	0.000400207	0.0245303	plasminogen activator, urokinase
A_23_P123234	A_23_P123234	A_23_P123234	0.762828	8.82558	0.00040042	0.0245303	NA
LOC132391	XR_018938	A_24_P24645	0.743979	15.3446	0.000400959	0.0245303	NA
TNFSF9	NM_003811	A_24_P5856	0.731445	9.10216	0.000402722	0.024566	tumor necrosis factor (ligand) superfamily, member 9
ICAM1	NM_000201	A_23_P153320	0.654631	10.4218	0.000407475	0.0247198	intercellular adhesion molecule 1
LOC201164	NM_178836	A_23_P360626	0.945787	10.564	0.000416022	0.0250896	phospholipase D family, member 6
TUBB2A	NM_001069	A_23_P501276	0.706032	13.6755	0.000417006	0.0250896	tubulin, beta 2A
ALKBH4	NM_017621	A_23_P255523	-0.644938	10.1212	0.00041736	0.0250896	alkB, alkylation repair homolog 4 (E. coli)
BC023989	BC023989	A_32_P223441	0.661898	10.3006	0.000417399	0.0250896	NA
ICAM1	NM_000201	A_23_P153320	0.690653	10.4809	0.000417892	0.0250896	intercellular adhesion molecule 1
MAPK1	NM_138957	A_23_P257895	0.630709	9.19151	0.000418199	0.0250896	mitogen-activated protein kinase 1
LOC391819	XR_016386	A_24_P84970	0.929423	13.9212	0.000420095	0.0251262	NA
JUNB	NM_002229	A_23_P4821	1.48133	14.582	0.000420745	0.0251262	jun B proto-oncogene
THC2507877	THC2507877	A_24_P592570	0.597269	8.80772	0.000421126	0.0251262	NA
SERTAD1	NM_013376	A_23_P218463	1.23257	14.4216	0.000422535	0.0251417	SERTA domain containing 1
NCAPD2	NM_014865	A_23_P25293	-0.631939	11.0834	0.000422544	0.0251417	non-SMC condensin I complex, subunit D2
LOC651439	XR_019146	A_24_P375360	0.92621	14.656	0.000432709	0.0255248	NA
ICAM1	NM_000201	A_23_P153320	0.682793	10.2328	0.000432931	0.0255248	intercellular adhesion molecule 1
C7orf20	NM_015949	A_24_P400355	0.585089	13.3801	0.000435356	0.0255683	golgi to ER traffic protein 4 homolog (S. cerevisiae)
SPSB1	NM_025106	A_23_P200096	0.615745	9.4093	0.000437014	0.0256161	splA/ryanodine receptor domain and SOCS box containing 1
LOC347333	XR_018299	A_24_P418216	0.777792	12.5937	0.00043951	0.0256976	NA
EDN1	NM_001955	A_23_P214821	1.0694	9.72898	0.000440181	0.0256976	endothelin 1
LOC388743	XM_938885	A_23_P83381	0.607405	9.45581	0.00044198	0.0257351	NA
AK127004	AK127004	A_23_P77721	0.898203	10.5962	0.00044604	0.0259002	breast cancer anti-estrogen resistance 1
SLC25A29	NM_001039355	A_23_P77048	0.835473	11.2234	0.000448723	0.0260094	solute carrier family 25, member 29
NLF2	XM_940314	A_24_P788878	1.64359	9.83392	0.000452114	0.0261131	NA
LOC345430	XR_016695	A_24_P264644	0.932065	14.9386	0.000455076	0.0262143	NA
FOSL2	NM_005253	A_23_P218555	0.841051	11.1072	0.000457706	0.026296	FOS-like antigen 2
A_23_P123234	A_23_P123234	A_23_P123234	0.992216	8.85864	0.000458793	0.0263155	NA
SPSB1	NM_025106	A_24_P96961	0.738997	11.9458	0.000461764	0.0264073	splA/ryanodine receptor domain and SOCS box containing 1
MYC	NM_002467	A_23_P215956	1.25021	13.0979	0.000471855	0.0268598	v-myc myelocytomatosis viral oncogene homolog (avian)
INPP4B	BC005273	A_24_P915492	1.00469	8.90594	0.000503073	0.0279402	inositol polyphosphate-4-phosphatase, type II, 105kDa
PACSIN3	NM_016223	A_24_P381136	-0.662147	10.6836	0.00047957	0.0271919	protein kinase C and casein kinase substrate in neurons 3
CN479126	CN479126	A_32_P149011	0.620977	8.85211	0.000483152	0.0272462	inhibitor of DNA binding 1, dominant negative helix-loop-helix protein
TCF3	NM_003200	A_24_P365365	-0.643295	12.4562	0.00048351	0.0272462	transcription factor 3 (E2A immunoglobulin enhancer binding factors E12/E47)
FHL2	NM_001039492	A_23_P108751	1.16271	10.95	0.000483667	0.0272462	four and a half LIM domains 2
C6orf141	NM_153344	A_32_P114483	0.850035	9.13551	0.000487241	0.0273756	NA
TCEA2	NM_003195	A_23_P147641	-0.805664	10.8736	0.000490466	0.0274864	transcription elongation factor A (SII), 2
INHBB	NM_002193	A_23_P153964	0.605901	9.11795	0.000493366	0.0276132	inhibin, beta B
LDLR	NM_000527	A_23_P208595	1.0336	10.7191	0.000495795	0.0276778	low density lipoprotein receptor
SLCO4A1	NM_016354	A_23_P5903	0.774551	10.6424	0.000498156	0.0277381	solute carrier organic anion transporter family, member 4A1
LOC391827	XR_018420	A_24_P247233	0.639634	15.3844	0.000512197	0.028266	NA
CLN3	NM_001042432	A_24_P296424	-0.659763	10.8128	0.000513976	0.0283281	ceroid-lipofuscinosis, neuronal 3
PLAU	NM_002658	A_23_P24104	0.664372	8.66791	0.000517921	0.0285093	plasminogen activator, urokinase
SEPW1	NM_003009	A_23_P27724	0.68216	12.8037	0.00051893	0.0285287	selenoprotein W, 1
CFTR	NM_000492	A_23_P215720	-0.839824	9.95334	0.000519738	0.0285369	cystic fibrosis transmembrane conductance regulator (ATP-binding cassette sub-family C, member 7)
PIM2	NM_006875	A_24_P379104	0.988494	10.4926	0.000585128	0.0314505	pim-2 oncogene
AK022443	AK022443	A_24_P460763	0.679122	8.70476	0.000522028	0.0286245	NA
AI359640	AI359640	A_24_P538250	0.604149	9.33025	0.000526153	0.0287436	NA
AMD1	NM_001634	A_23_P214121	0.647185	10.1199	0.000536796	0.0292146	adenosylmethionine decarboxylase 1
VPS11	NM_021729	A_23_P150403	-0.723947	11.359	0.000548002	0.0297791	vacuolar protein sorting 11 homolog (S. cerevisiae)
MMP1	NM_002421	A_23_P1691	1.0592	9.76074	0.00054854	0.0297791	matrix metallopeptidase 1 (interstitial collagenase)
AW994273	AW994273	A_32_P47616	0.833112	9.22504	0.000551261	0.0298894	NA
A_32_P99804	A_32_P99804	A_32_P99804	0.878511	8.8931	0.000562759	0.0304367	NA
IL6R	NM_000565	A_24_P379413	0.934084	9.45755	0.000565909	0.030569	interleukin 6 receptor
HSPB1	NM_001540	A_23_P257704	0.733121	12.5394	0.000600957	0.031828	heat shock 27kDa protein 1
LOC160313	AB041269	A_23_P353865	0.77009	11.5801	0.000574316	0.030946	keratin 19 pseudogene 2
PARC	NM_015089	A_23_P311740	-0.739286	11.0277	0.000586388	0.0314588	cullin 9
CEACAM1	NM_001712	A_24_P382319	1.33748	11.0681	0.000587605	0.0314666	carcinoembryonic antigen-related cell adhesion molecule 1 (biliary glycoprotein)
MXD1	NM_002357	A_24_P379750	0.599558	9.12413	0.000648155	0.0334297	MAX dimerization protein 1
ZCCHC14	NM_015144	A_23_P100420	-0.650958	9.34111	0.000591998	0.0315849	zinc finger, CCHC domain containing 14
MTPN	NM_145808	A_23_P147098	0.655993	10.5478	0.000595927	0.0316715	myotrophin
STK10	NM_005990	A_24_P46417	0.614977	10.0627	0.000596538	0.0316715	serine/threonine kinase 10
MYC	NM_002467	A_23_P215956	1.28799	12.6963	0.000603009	0.0318977	v-myc myelocytomatosis viral oncogene homolog (avian)
MGC40574	BC032412	A_23_P348911	0.695916	9.6324	0.000605786	0.0320056	hypothetical LOC100129726
ST5	NM_005418	A_23_P24884	-0.66319	9.9667	0.000614447	0.0322586	suppression of tumorigenicity 5
CCRN4L	NM_012118	A_24_P213794	0.690067	9.08388	0.000619733	0.0323505	CCR4 carbon catabolite repression 4-like (S. cerevisiae)
ZNF317	NM_020933	A_24_P258955	0.679981	9.94023	0.000660458	0.0339432	zinc finger protein 317
ETS2	NM_005239	A_23_P257924	1.26503	11.9039	0.000624375	0.0325125	v-ets erythroblastosis virus E26 oncogene homolog 2 (avian)
A_23_P57836	A_23_P57836	A_23_P57836	0.852881	9.44316	0.000628177	0.0326712	NA
AKR1B10	NM_020299	A_24_P129341	0.600721	8.49962	0.00062909	0.0326795	aldo-keto reductase family 1, member B10 (aldose reductase)
GADD45A	NM_001924	A_23_P23221	0.982586	10.3033	0.000633292	0.0328584	growth arrest and DNA-damage-inducible, alpha
GJA12	NM_020435	A_23_P51729	0.658194	9.52507	0.000642674	0.0331865	gap junction protein, gamma 2, 47kDa
F2RL1	NM_005242	A_23_P58835	0.709211	9.20844	0.000653196	0.0336497	coagulation factor II (thrombin) receptor-like 1
A_23_P123234	A_23_P123234	A_23_P123234	0.858337	8.97275	0.000655407	0.0337235	NA
MYC	NM_002467	A_23_P215956	1.30042	12.9204	0.000663518	0.0340131	v-myc myelocytomatosis viral oncogene homolog (avian)
RIMS4	NM_182970	A_32_P38645	-0.651306	11.2257	0.000665943	0.0340636	regulating synaptic membrane exocytosis 4
INPP1	NM_002194	A_32_P44453	0.781038	10.0168	0.000672117	0.0343389	inositol polyphosphate-1-phosphatase
LOC442405	XR_018749	A_24_P161827	0.831224	14.9746	0.00067898	0.0344865	NA
EMP1	BC017854	A_24_P921446	0.688927	9.51896	0.000681479	0.0345333	epithelial membrane protein 1
BCDIN3	NM_019606	A_23_P42626	0.769998	12.7781	0.000685725	0.0346263	methylphosphate capping enzyme
CMTM3	NM_144601	A_23_P88865	0.852093	12.1988	0.000696087	0.0349642	CKLF-like MARVEL transmembrane domain containing 3
CXCR4	NM_001008540	A_23_P102000	0.896475	9.23883	0.000696446	0.0349642	chemokine (C-X-C motif) receptor 4
TGFB1	NM_000660	A_24_P79054	0.613513	9.38627	0.000704764	0.0353408	transforming growth factor, beta 1
NR1D1	NM_021724	A_23_P420873	0.801144	10.2884	0.000707254	0.0353802	nuclear receptor subfamily 1, group D, member 1
A_24_P925808	A_24_P925808	A_24_P925808	1.12735	8.85575	0.000707978	0.0353802	NA
IL29	NM_172140	A_23_P337800	0.640069	8.67287	0.000715362	0.0356662	interleukin 29 (interferon, lambda 1)
FOXM1	NM_202002	A_23_P151150	-0.797005	9.74259	0.000720532	0.0358005	forkhead box M1
CABP7	NM_182527	A_24_P177236	0.910768	9.83421	0.000721735	0.0358192	calcium binding protein 7
THC2726026	THC2726026	A_32_P49035	0.67998	9.86176	0.000726749	0.0360011	NA
LMNA	NM_005572	A_23_P34835	0.698003	14.6555	0.000727059	0.0360011	lamin A/C
ZBTB7B	NM_015872	A_23_P11729	0.692357	10.0462	0.000741997	0.0365322	zinc finger and BTB domain containing 7B
C5orf24	NM_152409	A_24_P337504	0.628941	10.0801	0.000745364	0.0366148	chromosome 5 open reading frame 24
AKR7A2	NM_003689	A_23_P115356	-0.588545	14.2987	0.000758996	0.0371256	aldo-keto reductase family 7, member A2 (aflatoxin aldehyde reductase)
SFN	NM_006142	A_23_P63254	0.741241	10.1294	0.000759184	0.0371256	stratifin
CXCR4	NM_001008540	A_23_P102000	0.999467	9.32006	0.000762221	0.0372321	chemokine (C-X-C motif) receptor 4
PLAU	NM_002658	A_23_P24104	0.64618	8.788	0.000772923	0.03767	plasminogen activator, urokinase
LOC342419	XR_017139	A_24_P195974	0.78983	13.7187	0.000785373	0.0381482	NA
CFTR	NM_000492	A_23_P215720	-0.791084	10.0609	0.000798473	0.0385256	cystic fibrosis transmembrane conductance regulator (ATP-binding cassette sub-family C, member 7)
ACSS2	NM_018677	A_24_P156295	0.649498	10.4296	0.000802036	0.0386546	acyl-CoA synthetase short-chain family member 2
DKK1	NM_012242	A_23_P24129	1.31499	10.6616	0.000804167	0.0387097	dickkopf homolog 1 (Xenopus laevis)
CDKN1C	NM_000076	A_23_P428129	1.00829	12.1732	0.000818334	0.0390926	cyclin-dependent kinase inhibitor 1C (p57, Kip2)
ID3	NM_002167	A_23_P137381	0.658099	9.44911	0.000871834	0.0407819	inhibitor of DNA binding 3, dominant negative helix-loop-helix protein
APOB	NM_000384	A_23_P79591	-0.774942	9.64662	0.000827621	0.0394493	apolipoprotein B (including Ag(x) antigen)
IGSF11	NM_152538	A_23_P398189	0.892714	8.93572	0.00087964	0.0410713	immunoglobulin superfamily, member 11
ICAM1	NM_000201	A_23_P153320	0.728325	10.4732	0.000833645	0.0396059	intercellular adhesion molecule 1
EFNB2	NM_004093	A_24_P355944	1.14826	10.28	0.000936118	0.0427425	ephrin-B2
LOC348262	NM_207368	A_24_P237878	-0.596561	14.0175	0.000838885	0.0397677	family with sequence similarity 195, member B
VIL2	NM_003379	A_24_P290481	0.628454	10.5446	0.000839887	0.0397718	ezrin
MYC	NM_002467	A_23_P215956	1.27056	13.0653	0.000843768	0.039912	v-myc myelocytomatosis viral oncogene homolog (avian)
COX4I1	BC047869	A_23_P342348	0.69577	10.0119	0.000846712	0.0399459	cytochrome c oxidase subunit IV isoform 1
LDHD	NM_153486	A_23_P54918	-0.620555	12.6905	0.000861029	0.0405076	lactate dehydrogenase D
TUBA1	NM_006000	A_23_P84448	0.691048	11.975	0.000865284	0.04061	tubulin, alpha 4a
DDX41	NM_016222	A_23_P122116	-0.586133	11.8781	0.000866781	0.04061	DEAD (Asp-Glu-Ala-Asp) box polypeptide 41
HMOX1	NM_002133	A_23_P120883	1.28417	14.9779	0.000866952	0.04061	heme oxygenase (decycling) 1
DUSP14	NM_007026	A_23_P207537	0.83959	10.5254	0.000882969	0.0411824	dual specificity phosphatase 14
PRR5	NM_015366	A_23_P80382	0.608228	12.1091	0.000886156	0.0412867	proline rich 5 (renal)
CA427417	CA427417	A_24_P762409	0.958566	9.75325	0.00103861	0.0457116	NA
GABARAPL1	NM_031412	A_24_P4816	0.877324	9.76556	0.000900172	0.041805	GABA(A) receptor-associated protein like 1
SFRS6	NM_006275	A_23_P109017	0.833026	9.71388	0.0009037	0.0418555	serine/arginine-rich splicing factor 6
GRPEL1	NM_025196	A_24_P174563	0.903143	10.7346	0.00103373	0.0457116	GrpE-like 1, mitochondrial (E. coli)
MYC	NM_002467	A_23_P215956	1.2644	13.1616	0.000916204	0.0422779	v-myc myelocytomatosis viral oncogene homolog (avian)
HMOX1	NM_002133	A_23_P120883	1.23208	14.9247	0.000922184	0.0424185	heme oxygenase (decycling) 1
SLC25A11	NM_003562	A_23_P38497	-0.610995	10.6659	0.000934843	0.0427425	solute carrier family 25 (mitochondrial carrier; oxoglutarate carrier), member 11
NMRAL1	NM_020677	A_23_P26649	-0.600233	12.9988	0.000936094	0.0427425	NmrA-like family domain containing 1
AXUD1	NM_033027	A_23_P121011	0.924966	11.1529	0.00113454	0.0481995	cysteine-serine-rich nuclear protein 1
LOC391271	XR_019037	A_24_P16230	0.714617	15.3174	0.000949225	0.0431794	NA
SLC7A5	NM_003486	A_23_P3792	0.709645	10.134	0.000981015	0.0442628	solute carrier family 7 (amino acid transporter light chain, L system), member 5
HEXIM2	NM_144608	A_23_P377214	-0.591763	12.542	0.000982689	0.0442628	hexamethylene bis-acetamide inducible 2
FLJ35767	NM_207459	A_23_P375165	0.749037	9.28091	0.000997032	0.0446769	testis expressed 19
UCHL1	NM_004181	A_23_P132956	1.08326	12.6076	0.00100516	0.0449021	ubiquitin carboxyl-terminal esterase L1 (ubiquitin thiolesterase)
GDF15	NM_004864	A_23_P16523	1.43913	15.2301	0.00101901	0.0453341	growth differentiation factor 15
MGC14376	NM_032895	A_23_P49610	0.626655	8.37883	0.00103603	0.0457116	NA
COTL1	NM_021149	A_24_P416131	0.695014	12.8246	0.00103945	0.0457116	coactosin-like 1 (Dictyostelium)
CDKN1A	NM_078467	A_24_P89457	0.646063	8.51312	0.00104032	0.0457116	cyclin-dependent kinase inhibitor 1A (p21, Cip1)
MYC	NM_002467	A_23_P215956	1.2456	12.8223	0.00104053	0.0457116	v-myc myelocytomatosis viral oncogene homolog (avian)
RNF128	NM_194463	A_23_P148345	-0.873591	9.83961	0.00105162	0.0460974	ring finger protein 128
EPPK1	NM_031308	A_23_P83388	0.590719	11.0198	0.001054	0.0461336	epiplakin 1
HMOX1	NM_002133	A_23_P120883	1.30659	14.9042	0.0010588	0.046297	heme oxygenase (decycling) 1
ZNF469	AB058761	A_32_P116556	0.710175	8.44187	0.00106134	0.046361	zinc finger protein 469
THC2543840	THC2543840	A_24_P653354	0.724168	9.06172	0.00106355	0.046396	NA
ICAM1	NM_000201	A_23_P153320	0.744968	10.3716	0.00106709	0.046399	intercellular adhesion molecule 1
MYC	NM_002467	A_23_P215956	1.25734	12.8575	0.00106796	0.046399	v-myc myelocytomatosis viral oncogene homolog (avian)
MCL1	NM_021960	A_24_P336754	0.985174	12.0447	0.00107489	0.0464849	myeloid cell leukemia sequence 1 (BCL2-related)
THC2544198	THC2544198	A_32_P75661	0.668414	9.01503	0.00108235	0.0467147	NA
GPC1	NM_002081	A_23_P209904	0.592884	12.7138	0.00109664	0.0471109	glypican 1
ERRFI1	NM_018948	A_23_P46470	1.18053	10.2265	0.00109798	0.0471109	ERBB receptor feedback inhibitor 1
FLJ20245	NM_017723	A_23_P147109	0.627734	10.0923	0.00109805	0.0471109	chromosome 9 open reading frame 167
TGFB1	NM_000660	A_24_P79054	0.596223	9.57725	0.00111898	0.0477726	transforming growth factor, beta 1
FAM83F	NM_138435	A_23_P343963	0.648811	11.159	0.00112269	0.0478838	family with sequence similarity 83, member F
MMP1	NM_002421	A_23_P1691	1.02569	9.679	0.00112562	0.0479205	matrix metallopeptidase 1 (interstitial collagenase)
HMOX1	NM_002133	A_23_P120883	1.33805	14.8892	0.00113911	0.0482994	heme oxygenase (decycling) 1
SLC20A1	NM_005415	A_24_P103004	0.910712	9.35615	0.00114901	0.0486239	solute carrier family 20 (phosphate transporter), member 1
SAT1	NM_002970	A_23_P137016	0.867872	11.1922	0.00116182	0.0488997	spermidine/spermine N1-acetyltransferase 1
HMOX1	NM_002133	A_23_P120883	1.2731	14.9881	0.00116229	0.0488997	heme oxygenase (decycling) 1
IRX5	NM_005853	A_23_P9779	0.997112	11.757	0.00117971	0.0492977	iroquois homeobox 5
AW168145	AW168145	A_32_P208915	0.648617	10.0727	0.00118412	0.0494344	NA
RGS2	NM_002923	A_23_P114947	0.8669	9.84013	0.00118935	0.0495574	regulator of G-protein signaling 2, 24kDa
CEACAM3	NM_001815	A_23_P130515	0.686489	8.6644	0.00119679	0.0497717	carcinoembryonic antigen-related cell adhesion molecule 3
HMOX1	NM_002133	A_23_P120883	1.25604	15.0248	0.00120326	0.0499183	heme oxygenase (decycling) 1
TMTC4	NM_032813	A_23_P65230	-0.760199	9.41065	0.00120377	0.0499183	transmembrane and tetratricopeptide repeat containing 4
CXCR4	NM_001008540	A_23_P102000	0.885431	9.24855	0.00120754	0.0499638	chemokine (C-X-C motif) receptor 4
MKRN1	AF117233	A_24_P410627	0.586889	9.98694	0.0012079	0.0499638	makorin ring finger protein 1
